# Supplementary material for: A Bayesian multivariate latent t-regression model for assessing the association between corticosteroid and cranial radiation exposures and cardiometabolic complications in survivors of childhood acute lymphoblastic leukemia: a PETALE study
Source: BMC Med Res Methodol. 2019 May 14;19:100. doi: 10.1186/s12874-019-0725-9 (PMC6515639; doi:10.1186/s12874-019-0725-9)
Supplement: Supplementary file 3 — Supplementary Material: Bayesian multivariate latent-t model MCMC sampler. Rcpp code implementing the MCMC algorithm for sampling from the posterior distribution of the model parameters (ZIP 3 kb) [file 12874_2019_725_MOESM3_ESM.zip]

Archive with 1 entries (1 files):
- 12874_2019_725_MOESM3_ESM.cpp
