# Supplementary material for: A Bayesian multivariate latent t-regression model for assessing the association between corticosteroid and cranial radiation exposures and cardiometabolic complications in survivors of childhood acute lymphoblastic leukemia: a PETALE study
Source: BMC Med Res Methodol. 2019 May 14;19:100. doi: 10.1186/s12874-019-0725-9 (PMC6515639; doi:10.1186/s12874-019-0725-9)
Supplement: Supplementary file 3 — Supplementary Material: Bayesian multivariate latent-t model MCMC sampler. Rcpp code implementing the MCMC algorithm for sampling from the posterior distribution of the model parameters (ZIP 3 kb) [file 12874_2019_725_MOESM3_ESM.zip › 12874_2019_725_MOESM3_ESM.cpp]

#include <RcppArmadillo.h>
// [[Rcpp::depends(RcppArmadillo)]]
using namespace arma;
using namespace Rcpp;


//  Function to evaluate multivariate normal density
//  (adapted from Rcpp gallery; http://gallery.rcpp.org/articles/simulate-multivariate-normal/)

// [[Rcpp::export]]
double dmvnrm_arma(vec x, vec mean,  mat sigma, 
                      bool logd = false) { 
  
  int xdim = x.n_elem;
  double out;
  
  // "rooti" : inverse of lower triangular matrix in Choleski decomposition for sigma
  mat rooti = inv(trimatl(chol(sigma, "lower")));  
  vec z   = rooti* (x-mean); 
  
  // In variable "out", we keep the log of density evaluated at point "x" 
  
  out  =  -(static_cast<double>(xdim)/2.0) * log(2.0*datum::pi) - 0.5 *sum(z%z) + sum(log(rooti.diag()));     

  if (logd == false) {
    out = exp(out);
  }
  return(out);
}


// ----- MCMC ALGORITHM-----  


// [[Rcpp::export]]
List Gibbs(mat X, mat Y,int iter, vec betainit,vec phiinit,vec Rinit,vec mubeta,
          mat sigbeta,mat sigprop, double nu,int n,int k, int c, int burn_in, int thinning) {
  
   //DECLARATION and INITIALIZATION of VARIABLES and PARAMETERS.
   
  double sig = pow(datum::pi,2.0)*(nu-2)/(3*nu); // "sig": t-link model constant 
  
  int Racc = 0;  // "Racc": total number of acceptations in Metropolis step for updating R
  
  // In matrices "beta" and "R", keep realisations after "burn-in" and "thinning".
  // "Z" and "phi" are temporary objects used in each MCMC iteration (not stored) 
  
  mat Z(k,n,fill::zeros);
  mat beta(k*c,iter, fill::zeros);
  mat phi(n,1,fill::zeros);
  mat R(k*(k-1)/2,iter,fill::zeros);  
  mat MatR(k,k,fill::zeros); // Correlation matrix R
  
  // Variables and auxiliary parameters required to update Zi
  
  vec mu(k, fill::zeros);
  mat MatRinvb(k,k,fill::zeros);
  vec sd(k, fill::zeros);  
  mat P(k,k-1,fill::zeros); 
  double mu_h = 0.0;
  double sa=0;
  double ab = 0.0;
  double ld =0.0;
  double x =0.0;
  double u =0.0;
  
  // Variables and auxiliary parameters required to update phis
  
  mat za(k,1, fill::zeros); 
  double s = 0; 
  double f   = (nu + k)/2;
  
  // Variables and auxiliary parameters required to update betas
  
  mat W(k*c,k*c,fill::zeros);
  mat V(k*c,1,fill::zeros);
  mat sigbetainv(inv_sympd(sigbeta));
  mat sigbetatilde(k*c,k*c,fill::zeros);
  vec mubetatilde(k*c, fill::zeros);
  
  // Variables and auxiliary parameters required to update R
  
  vec Rprop(k*(k-1)/2, fill::zeros);
  mat MatRprop(k,k,fill::zeros);
  mat Rchol(k,k,fill::zeros);
  double num =0;
  double dem=0;
  
  // Column vector "aux" containing indices of elements in an upper tringular matrix of size k*k
  
  mat AUX1(k,k,fill::zeros);
  mat AUX2(k,k, fill::zeros);
  vec indices=linspace<vec>(1,k,k);
  AUX1.each_col() += indices;
  AUX2.each_row() += trans(indices);
  umat AUX3 = AUX2 > AUX1;
  uvec aux= find(AUX3);
  
  // Initialise vectors "phi", "betath" and "Rth" with entry values 
  
  // (We use vectors "betath" et "Rth" to keep sampled values for regression coefficients (betas)
  // and correlation (R)  BEFORE  "burn-in" and "thinning")
  
  phi.col(0)  = phiinit;
  vec betath( betainit);
  vec Rth(Rinit);
  
  // We initialise the correlation matrix "Mat.R" using column vector "Rth".
  // This vector contains correlation coefficients that uniquely determine the correlation matrix.
  // Using vector "aux", we fill matrix MatR's upper triangle with the values of "Rth" (column by column)
  
  MatR.elem(aux) =Rth;
  MatR = symmatu(MatR);
  MatR.diag().ones();
  
  mat MatRinv(inv_sympd(MatR));
  
 //  Matrices "AUXb", "AUX2b" and "AUX3b" have for columns indices used  
 //  to extract submatrices required to update Zi.
  
  umat  AUXb(k-1,k, fill::zeros);  
  
  uword uk = static_cast<uword>(k);   
  
  AUXb(0,0) = 1;
  
  for ( uword i =1;  i < uk -1; ++i){
    
    AUXb.row (i) = AUXb.row (i-1) +1;
    AUXb(i,i)  = AUXb(i,i) + 1;
  } 
  
  umat AUX2b(1,k,fill::zeros);
  
  urowvec au = linspace<urowvec>(0, k-1, k);
  
  AUX2b.row(0)= au;
  
  umat AUX3b(1,n,fill::zeros);
  
  urowvec av = linspace<urowvec>(0, n-1, n);
  
  AUX3b.row(0)= av;
  
  uword un = static_cast<uword>(n);
  sword siter = static_cast<sword>(iter);
  sword sburn_in = static_cast<sword>(burn_in);
  sword sthinning = static_cast<sword>(thinning);
  
  // PRINCIPAL LOOP
  
  for(sword t= - (sburn_in - 1); t <= (sthinning* siter); ++t ){
    
   // Update latent variable Zi (Gibbs step)  
   
   for(uword i=0; i < un; ++i){
     
     mu = trans(X.row(i)*reshape(betath,c,k));  // mean vector for truncated multivariate normal
     
     MatRinvb = phi(i,0)/sig*MatRinv;   // Inverse of variance-covariance matrix for truncated multivariate normal
     
     for(uword h=0; h < uk ; ++h){
       
       
       // Standard deviation of the full conditional density (truncated normal) 
       // for component h of vector Zi
       sd(h)    =  sqrt(1/MatRinvb(h,h)); 
       
       P.row(h) =  MatRinvb.submat(AUX2b.col(h), AUXb.col(h))/MatRinvb(h,h);
       
     } 
     
     for( uword h=0; h < uk ; ++h){
         
       // Mean of the full conditional density for component h of vector Zi 
      mu_h = mu(h) - as_scalar(P.row(h)*(Z.submat(AUXb.col(h),AUX3b.col(i)) - mu(AUXb.col(h))));  
       
       // Simulate from truncated normal (according to mixed rejection sampling method by Li & Ghosh (2015))
       
       if(Y(i,h) == 0){
         
         sa =-1;
         
       }else sa=1;
       
       ab= -sa*mu_h/sd(h);
       
       if(ab < 0) {
         
         x =rnorm(1,0.0,1.0)[0];
         
         while( x <ab){
           
           x =rnorm(1,0.0,1.0)[0];
           
         }

       }else if(ab >=0 && ab < 0.2570){
         
         x =rnorm(1,0.0,1.0)[0];
         
         while( fabs(x) <ab){
           
           x =rnorm(1,0.0,1.0)[0];
           
         }
         
         x = fabs(x);
         
       }else {
         
        // "ld": exponential density intensity
         ld = (ab + sqrt(pow(ab,2.0)+4))/2;
         
         x =ab + rexp(1,ld)[0];
         
         u = runif(1,0.0,1.0)[0];
         
         while( u > exp(-pow(x-ld,2)/2)){
           
           x =ab + rexp(1,ld)[0];
           
           u = runif(1,0.0,1.0)[0];
           
         }
         
      }
       
       Z(h,i) = sd(h)*sa*x +mu_h;
     }
     
   } 
    
   
   // UPDATE PHIS (Gibbs step) (Gamma distribution) 
   
   for(uword i=0; i < un; ++i){
     
     za = Z.col(i) - trans(X.row(i)*reshape(betath,c,k));
     
    // "s" rate parameter
   
     s =(nu + 1/sig*as_scalar(trans(za)*MatRinv*za))/2;
     
     // To generate a gamma, we provide shape parameter
     // "f" and scale parameter 1/s.
       
     phi(i,0) = rgamma(1,f,1/s)[0] ;  
   
    }
  
  
  //  UPDATE BETAS (Gibbs step) (from multivariate normal)
  
  W.zeros();
  V.zeros();
  
  for(uword i=0; i < un; ++i){
    
    W = W + phi(i,0)*kron(MatRinv,trans(X.row(i))*X.row(i));
    
    V = V + phi(i,0)*vectorise(trans(Z.col(i)*X.row(i))*MatRinv);
    
  }
 
  sigbetatilde = inv_sympd(sigbetainv + 1/sig*W); // covariance matrix 
  
  mubetatilde  = sigbetatilde*(sigbetainv*mubeta +1/sig*V ); // mean vector
  
  
  //  Simulate from multivariate normal
  betath=  mubetatilde +  arma::chol(sigbetatilde,"lower")*randn(sigbetatilde.n_cols,1);
   
  
  // UPDATE R (Metropolis step) (proposal density is a multivariate normal density)
  
  //  Simulate proposal from multivariate normal
  Rprop = Rth + arma::chol(sigprop, "lower")*randn(sigprop.n_cols,1);  
  
  MatRprop.elem(aux) = Rprop; // fill column by column 
  
  MatRprop = symmatu(MatRprop);
  
  MatRprop.diag().ones();
  
  // If MatRprop matrix is a correlation matrix then we accept it with some probability according
  // to the ratio of the values of the complete conditional density for R  
    if(arma::chol(Rchol,MatRprop) && all(vectorise(abs(MatRprop) <= 1))){
    
    num = 0;
    dem = 0;
    
    for(uword i=0; i < un; ++i){
      
      num = num + dmvnrm_arma(Z.col(i),trans(X.row(i)*reshape(betath,c,k)),sig/phi(i,0)*MatRprop,true);
      
      dem = dem + dmvnrm_arma(Z.col(i),trans(X.row(i)*reshape(betath,c,k)),sig/ phi(i,0)*MatR,true);
      
    } 
    
    if(runif(1)[0] < exp(num - dem)){
    
        Rth= Rprop;
      
        MatR = MatRprop;
       
        MatRinv = inv_sympd(MatR);
       
        Racc = Racc+1;
    
    } 
    
  }  
  
   //  Apply "burn-in" and "thinning"
   
   if( t > 0){
    
     if (t % sthinning ==0){
       
                     beta.col((t-sthinning)/ sthinning) = betath;
       
                      R.col((t-sthinning)/ sthinning) = Rth;
                      
       }
    
    }
  
  }   
  
 List z = List::create(beta, R, Racc);
  
  return z;
  
}
