# Supplementary material for: A Bayesian multivariate latent t-regression model for assessing the association between corticosteroid and cranial radiation exposures and cardiometabolic complications in survivors of childhood acute lymphoblastic leukemia: a PETALE study
Source: BMC Med Res Methodol. 2019 May 14;19:100. doi: 10.1186/s12874-019-0725-9 (PMC6515639; doi:10.1186/s12874-019-0725-9)
Supplement: Supplementary file 4 — Supplementary Material: Bayesian multivariate latent-t model implementation, R code example to simulate data and to fit the studied multivariate model by calling the MCMC algorithm function. (ZIP 2 kb) [file 12874_2019_725_MOESM4_ESM.zip › 12874_2019_725_MOESM4_ESM.R]

require(mvtnorm)
require(Rcpp)
require(RcppArmadillo)
require(coda)

sourceCpp("12874_2019_725_MOESM3_ESM.cpp")

########################################################################################
# Generate synthetic data 
########################################################################################

# n: number of observations
n<-1000

# K: number of outcomes
k<-3

# Initialize outcome matrix
Y <- matrix(0,nrow=n,ncol=k)

# Set seed before generating data
set.seed(445)

# Generate covariates (one binary, one standard normal)
X1 <- rbinom(n,1,0.3)
X2 <- rnorm(n,mean=0,sd=1)

# Create dataset matrix
A  <- cbind(1,X1,X2)

# True vector of coefficients (one vector for each outcome)
beta1 <- c(2,-1.5,0.7)
beta2 <- c(-3,2,1.7)
beta3 <- c(-2,3.2,0.3)

# Number of covariates (including intercept)
c<- length(beta1)

# Define true correlation matrix R
R <- diag(k)
R[upper.tri(R)] <- c(0.5,0.3,0.1)
R[lower.tri(R)] <- t(R)[lower.tri(R)]

# Define Student-t degrees of freedom
nu <- 7.3

# Define sigma^2 (delta^2 notation is used in main text)
sg <- (pi^2)*(nu-2)/(3*nu)

# Generate multivariate Student-t errors
e <- rmvt(n,sigma=sg*R,df=7.3)

# Coefficients' matrix
B <- cbind(beta1,beta2,beta3)

# Create latent outcome variables
Z <-  A%*%B + e

# Create corresponding outcome variables
Y[Z>0] <- 1

########################################################################################
# Fit the model 
########################################################################################

set.seed(8595)

# iter: number of MCMC iterations after burn-in and thinning
iter<-10000
burn_in<-1000
thinning<-10

# Initial values for parameters in MCMC algorithm
# The phis are additional latent parameters (see O'Brien and Dunson)
betainit <- rep(0,k*c)
phiinit <- rep(1,n)
Rinit <- rep(0,k*(k-1)/2)

# Prior distributions for the beta coefficients
mubeta <- rep(0,k*c)
sigbeta <- c(1000, rep(4,c-1))*diag(k*c)

# Variance-covariance matrix for proposal distribution in the Metropolis step for R
# (WARNING: to be tuned according to data (and sample size if data are generated)
sigprop <-0.001*diag(k*(k-1)/2)
#sigprop<-0.1*matrix(c(0.007,0.001,0.0008,0.001,0.0053,0.0004,0.0008,0.0004,0.0045),ncol=3)

ptm <- proc.time()

# A warning message is issued if proposed correlation matrix R is not (semi)positive definite in Metropolis step
# Several warnings suggest selecting a more appropriate proposal distribution
# Number of R proposals accepted recorded in as[[3]]
as<-Gibbs(A,Y,iter,betainit,phiinit,Rinit,mubeta,sigbeta,sigprop,nu,n,k,c,burn_in,thinning)

proc.time() - ptm

beta<-t(as[[1]])
corr<-t(as[[2]])

datacoda <- data.frame(beta,corr)

datacoda <- mcmc(datacoda)

codamenu()

#> codamenu()
#CODA startup menu 
#
#1: Read BUGS output files
#2: Use an mcmc object
#3: Quit
#
#Selection: 2
#
#Enter name of saved object (or type "exit" to quit) 
#1: 
#  datacoda

#CODA Main Menu 
#
#1: Output Analysis
#2: Diagnostics
#3: List/Change Options
#4: Quit
#
#Selection: 1

# CODA Output Analysis menu (option 2: Statistics)

# Iterations = 1:10000
# Thinning interval = 1 
# Number of chains = 1 
# Sample size per chain = 10000 
# 
# 1. Empirical mean and standard deviation for each variable,
# plus standard error of the mean:
#   
#         Mean      SD  Naive SE Time-series SE
# X1    2.1040 0.12062 0.0012062      0.0014568
# X2   -1.6608 0.17852 0.0017852      0.0019851
# X3    0.7225 0.08826 0.0008826      0.0010013
# X4   -3.1082 0.18966 0.0018966      0.0037458
# X5    1.8804 0.21225 0.0021225      0.0028579
# X6    1.8242 0.15468 0.0015468      0.0030391
# X7   -2.0710 0.11712 0.0011712      0.0012892
# X8    3.0944 0.18209 0.0018209      0.0019227
# X9    0.3107 0.08727 0.0008727      0.0009124
# X1.1  0.4509 0.09340 0.0009340      0.0040607
# X2.1  0.3234 0.07646 0.0007646      0.0026554
# X3.1  0.0969 0.08799 0.0008799      0.0032778
# 
# 2. Quantiles for each variable:
#   
#         2.5%      25%      50%     75%   97.5%
# X1    1.8750  2.02174  2.10277  2.1842  2.3436
# X2   -2.0116 -1.78069 -1.65924 -1.5445 -1.3119
# X3    0.5492  0.66230  0.72290  0.7822  0.8957
# X4   -3.4937 -3.23183 -3.10199 -2.9789 -2.7509
# X5    1.4690  1.73461  1.87918  2.0234  2.3026
# X6    1.5340  1.71694  1.82067  1.9286  2.1309
# X7   -2.3035 -2.14963 -2.07100 -1.9909 -1.8462
# X8    2.7484  2.96969  3.09524  3.2169  3.4537
# X9    0.1393  0.25293  0.31081  0.3694  0.4825
# X1.1  0.2570  0.38920  0.45596  0.5174  0.6231
# X2.1  0.1713  0.27247  0.32438  0.3763  0.4685
# X3.1 -0.0824  0.03839  0.09715  0.1570  0.2688
