# Supplementary material for: A Bayesian multivariate latent t-regression model for assessing the association between corticosteroid and cranial radiation exposures and cardiometabolic complications in survivors of childhood acute lymphoblastic leukemia: a PETALE study
Source: BMC Med Res Methodol. 2019 May 14;19:100. doi: 10.1186/s12874-019-0725-9 (PMC6515639; doi:10.1186/s12874-019-0725-9)
Supplement: Supplementary file 5 — Supplementary Material: population risk differences calculation. R code to calculate marginal and cumulative population risk differences using the output of the MCMC sampler. (ZIP 2 kb) [file 12874_2019_725_MOESM5_ESM.zip › 12874_2019_725_MOESM5_ESM.R]

##############  Population risk difference wrt binary covariate X1 (for each outcome marginally) #############

require(coda)

# asc is an iter x 9 matrix of beta coefficients (3 columns for each outcome)
asc<-beta

# Fix X1 to 1 for all individuals
B1<- A
B1[,2]<-1

# Fix X1 to 0 for all individuals
B2 <- A
B2[,2]<-0

# number of individuals
n<-nrow(A)

# K: number of outcomes
k<-3

ATE <- matrix(NA, n*iter,k)

for(i in 1:n){
  
  ######  OUTCOME 1 ###########################
  
  ate1 <- exp(asc[,1:3]%*% B1[i,])/ (1 + exp(asc[,1:3]%*% B1[i,]))
  
  ate2 <- exp(asc[,1:3]%*% B2[i,])/ (1 + exp(asc[,1:3]%*% B2[i,]))
  
  ate0 <- ate1-ate2
  
  ATE [(1+(i-1)*iter): (i*iter),1]<-ate0
  
  ######  OUTCOME 2 ###########################
  
  ate1 <- exp(asc[,4:6]%*% B1[i,])/ (1 + exp(asc[,4:6]%*% B1[i,]) )
  
  ate2 <- exp(asc[,4:6]%*% B2[i,])/ (1 + exp(asc[,4:6]%*% B2[i,]))
  
  ate0 <- ate1-ate2
  
  ATE [(1+(i-1)*iter):(i*iter),2]<-ate0
  
  ######  OUTCOME 3 ###########################
  
  ate1 <- exp(asc[,7:9]%*% B1[i,])/ (1 + exp(asc[,7:9]%*% B1[i,]) )
  
  ate2 <- exp(asc[,7:9]%*% B2[i,])/ (1 + exp(asc[,7:9]%*% B2[i,]))
  
  ate0 <- ate1-ate2
  
  ATE [(1+(i-1)*iter):(i*iter),3]<-ate0
  
}

x<-1:iter
xb<-rep(x,n)

ATEb<-cbind(xb,ATE)

ATEb<-data.frame(ATEb)

ATEc<-aggregate(ATEb[,-1],by=list(xb = ATEb[,1]),FUN=mean)

ATEc<-ATEc[,-1]

riskdiffmarg<-data.frame(ate=ATEc)

riskdiffmarg<-mcmc(riskdiffmarg)

codamenu()

# Output example from coda
# Each row in the output corresponds to the population risk difference (PRD) for a given outcome 

# Iterations = 1:10000
# Thinning interval = 1 
# Number of chains = 1 
# Sample size per chain = 10000 
# 
# 1. Empirical mean and standard deviation for each variable,
# plus standard error of the mean:
#   
#           Mean      SD  Naive SE Time-series SE
# ate.V2 -0.2692 0.03047 0.0003047      0.0003178
# ate.V3  0.2154 0.02522 0.0002522      0.0002674
# ate.V4  0.6147 0.02885 0.0002885      0.0002963
# 
# 2. Quantiles for each variable:
#   
#           2.5%     25%     50%     75%   97.5%
# ate.V2 -0.3294 -0.2896 -0.2691 -0.2487 -0.2092
# ate.V3  0.1670  0.1981  0.2152  0.2325  0.2652
# ate.V4  0.5579  0.5950  0.6153  0.6345  0.6695


##############  Cumulative population risk difference wrt binary covariate X1 (N=sum Y) #############

# Warning, computationally intensive: can take several hours/days to run
# In the sequel, we use a subset of MCMC draws for illustration purpose (only 50 draws out of 10000 selected)
iter<-50
asc1 <- beta[9951:10000,]
asc2 <- corr[9951:10000,]

B1 <- A
B1[,2] <-1

B2 <- A
B2[,2] <-0

k<- 3  
c<- ncol(A)
n<-nrow(A)

#######  Calculate 3^2=8 treatment related differences in outcome joint probabilities ########################

ATE <- matrix(NA, nrow(A)*iter,8)

Mat.R <- matrix(0,k,k)
l <-1

ptm <- proc.time()

for(i in  1:n){
  
  print(i)
  
  for (j in 1:iter){
    
    ###  Define correlation matrix R (Student-t scale matrix)
    Mat.R[upper.tri(Mat.R)] <- asc2[j,]
    Mat.R[lower.tri(Mat.R)] <- t(Mat.R)[lower.tri(Mat.R)]
    diag(Mat.R) <- 1
    #  2.35: 'sig' constant when nu=7
    Mat.R <-2.35*Mat.R
    
    ### Define mean vectors
    mu1 <-as.vector(B1[i,]%*%matrix(asc1[j,], nrow = c, ncol=k)) 
    mu2 <-as.vector(B2[i,]%*%matrix(asc1[j,], nrow = c, ncol=k))
    
    ### Calculate X1 related difference in probability for each 3^2=8 outcome configurations.
    # Note: only integer nu values allowed in pmvt
    
    ATE [l,1]<- pmvt(lower =rep(0,3), upper =rep(Inf,3), delta = mu1, df =7, sigma= Mat.R, type = "shifted") -
      pmvt(lower =rep(0,3), upper =rep(Inf,3), delta = mu2, df =7, sigma= Mat.R, type = "shifted")
    
    ATE [l,2]<- pmvt(lower =c(0,0,-Inf), upper =c(Inf,Inf,0), delta = mu1, df =7, sigma= Mat.R, type = "shifted")-
      pmvt(lower =c(0,0,-Inf), upper =c(Inf,Inf,0), delta = mu2, df =7, sigma= Mat.R, type = "shifted")
    
    ATE [l,3]<- pmvt(lower =c(0,-Inf,0), upper =c(Inf,0,Inf), delta = mu1, df =7, sigma= Mat.R, type = "shifted")-
      pmvt(lower =c(0,-Inf,0), upper =c(Inf,0,Inf), delta = mu2, df =7, sigma= Mat.R, type = "shifted")
    
    ATE [l,4]<- pmvt(lower =c(-Inf,0,0), upper =c(0,Inf,Inf), delta = mu1, df =7, sigma= Mat.R, type = "shifted")-
      pmvt(lower =c(-Inf,0,0), upper =c(0,Inf,Inf), delta = mu2, df =7, sigma= Mat.R, type = "shifted")
    
    ATE [l,5]<- pmvt(lower =c(0,-Inf,-Inf), upper =c(Inf,0,0), delta = mu1, df =7, sigma= Mat.R, type = "shifted")-
      pmvt(lower =c(0,-Inf,-Inf), upper =c(Inf,0,0), delta = mu2, df =7, sigma= Mat.R, type = "shifted")
    
    ATE [l,6]<- pmvt(lower =c(-Inf,0,-Inf), upper =c(0,Inf,0), delta = mu1, df =7, sigma= Mat.R, type = "shifted")-
      pmvt(lower =c(-Inf,0,-Inf), upper =c(0,Inf,0), delta = mu2, df =7, sigma= Mat.R, type = "shifted")
    
    ATE [l,7]<- pmvt(lower =c(-Inf,-Inf,0), upper =c(0,0,Inf), delta = mu1, df =7, sigma= Mat.R, type = "shifted")-
      pmvt(lower =c(-Inf,-Inf,0), upper =c(0,0,Inf), delta = mu2, df =7, sigma= Mat.R, type = "shifted")
    
    ATE [l,8]<- pmvt(lower =c(-Inf,-Inf,-Inf), upper =c(0,0,0), delta = mu1, df =7, sigma= Mat.R, type = "shifted")-
      pmvt(lower =c(-Inf,-Inf,-Inf), upper =c(0,0,0), delta = mu2, df =7, sigma= Mat.R, type = "shifted")
    
    l <- l+1
    
  }
}

x<- 1:iter
xb <- rep(x,n)

ATEb<- cbind(xb,ATE)
ATEb <- data.frame(ATEb)
ATEc<- aggregate(ATEb[,-1], by =list(xb = ATEb[,1]),FUN =mean)
ATEc <- ATEc[,-1]

contrastjointprob <- data.frame(ate = ATEc)
contrastjointprob <- mcmc(contrastjointprob)
codamenu()

# Output example from coda
# Each row in the output corresponds to the difference in probability of a given configuration of the outcome
# vector under both levels of X1 - refer to average of eq (2) in the paper
#
# 1. Empirical mean and standard deviation for each variable,
# plus standard error of the mean:
#   
#   Mean       SD  Naive SE Time-series SE
# ate.V2  0.20682 0.017886 0.0025295       0.003567
# ate.V3 -0.04673 0.009393 0.0013284       0.001328
# ate.V4  0.18220 0.027150 0.0038396       0.003840
# ate.V5  0.03431 0.007985 0.0011292       0.001765
# ate.V6 -0.61149 0.018455 0.0026100       0.002610
# ate.V7  0.01513 0.005022 0.0007103       0.001175
# ate.V8  0.19854 0.024775 0.0035036       0.003504
# ate.V9  0.02122 0.015998 0.0022625       0.002263
# 
# 2. Quantiles for each variable:
#   
#   2.5%      25%      50%      75%    97.5%
# ate.V2  0.174894  0.19418  0.20682  0.21613  0.24205
# ate.V3 -0.066739 -0.05178 -0.04679 -0.04053 -0.03049
# ate.V4  0.135129  0.16698  0.17947  0.20262  0.22919
# ate.V5  0.022138  0.02947  0.03322  0.03876  0.05217
# ate.V6 -0.638355 -0.62262 -0.61341 -0.60111 -0.57279
# ate.V7  0.008102  0.01198  0.01405  0.01771  0.02843
# ate.V8  0.151192  0.17892  0.20254  0.21664  0.23141
# ate.V9 -0.016344  0.01345  0.02097  0.02882  0.04783

# Matrix to define cumulative contrasts
ATEbc <- matrix(0, nrow(ATEc),3)

ATEbc[,1] <- ATEc[,1]+ATEc[,2]+ATEc[,3]+ATEc[,4]+ATEc[,5]+ATEc[,6]+ATEc[,7] 
ATEbc[,2] <- ATEc[,1]+ATEc[,2]+ATEc[,3]+ATEc[,4]
ATEbc[,3] <- ATEc[,1] 

cumulativePRD <- data.frame(ate = ATEbc)
cumulativePRD <- mcmc(cumulativePRD)
codamenu()

# Output example from coda
# Rows correspond to P(N>=1), P(N>=2), P(N>=3), resp.
#
# Iterations = 1:50
# Thinning interval = 1 
# Number of chains = 1 
# Sample size per chain = 50 
# 
# 1. Empirical mean and standard deviation for each variable,
# plus standard error of the mean:
#   
#   Mean      SD Naive SE Time-series SE
# ate.1 -0.02122 0.01600 0.002262       0.002262
# ate.2  0.37660 0.02876 0.004068       0.004068
# ate.3  0.20682 0.01789 0.002529       0.003567
# 
# 2. Quantiles for each variable:
#   
#   2.5%      25%      50%      75%   97.5%
# ate.1 -0.04783 -0.02883 -0.02096 -0.01345 0.01633
# ate.2  0.32790  0.35903  0.37103  0.39722 0.43330
# ate.3  0.17489  0.19418  0.20682  0.21613 0.24205
